# Supplementary material for: Utilization of Sewage Sludge-Derived Biochar as a Functional UV Stabilizer in Recycled Poly(ethylene terephthalate) Nanocomposite Materials
Source: Polymers (Basel). 2026 Jul 19;18(14):1758. doi: 10.3390/polym18141758 (PMC13417677; doi:10.3390/polym18141758)
Supplement: Supplementary file 1 [file polymers-18-01758-s001.zip]

Archive with 1 entries (1 files):
- polymers-4413089-supplementary.pdf
